# Supplementary material for: Multi-omics reveals that the rumen microbiome and its metabolome together with the host metabolome contribute to individualized dairy cow performance
Source: Microbiome. 2020 May 12;8:64. doi: 10.1186/s40168-020-00819-8 (PMC7218573; doi:10.1186/s40168-020-00819-8)
Supplement: Supplementary file 9 — Additional file 8: Table S4. Composition of metabolic pathways based on the first-level and second-level functions in the KEGG. [file 40168_2020_819_MOESM8_ESM.xlsx]

## Sheet: 工作表1
Table S4. Composition of metabolic pathways based on the first-level and second-level functions in the KEGG
ko	Definition	First Level KEGG function	Second Level KEGG function	Mean (counts per million)
ko04110	Cell cycle	Cellular processes	Cell Growth and Death	8956.25
ko04111	Cell cycle - yeast	Cellular processes	Cell Growth and Death	7359.5
ko04112	Cell cycle - Caulobacter	Cellular processes	Cell Growth and Death	81270.1
ko04113	Meiosis - yeast	Cellular processes	Cell Growth and Death	10967.5
ko04114	Oocyte meiosis	Cellular processes	Cell Growth and Death	13523.9
ko04115	p53 signaling pathway	Cellular processes	Cell Growth and Death	1381
ko04210	Apoptosis	Cellular processes	Cell Growth and Death	8108.75
ko02030	Bacterial chemotaxis	Cellular processes	Cell Motility	37943
ko02040	Flagellar assembly	Cellular processes	Cell Motility	34864.8
ko04810	Regulation of actin cytoskeleton	Cellular processes	Cell Motility	5168.5
ko04140	Regulation of autophagy	Cellular processes	Transport and Catabolism	1126.5
ko04142	Lysosome	Cellular processes	Transport and Catabolism	20637.2
ko04144	Endocytosis	Cellular processes	Transport and Catabolism	10647.6
ko04145	Phagosome	Cellular processes	Transport and Catabolism	9999.38
ko04146	Peroxisome	Cellular processes	Transport and Catabolism	24835
ko02010	ABC transporters	Environment information processing	Membrane Transport	184668
ko02060	Phosphotransferase system (PTS)	Environment information processing	Membrane Transport	13261.6
ko03070	Bacterial secretion system	Environment information processing	Membrane Transport	90744.8
ko04080	Neuroactive ligand-receptor interaction	Environment information processing	Signaling Molecules and Interaction	101
ko03018	RNA degradation	Genetic information processing	Folding, Sorting and Degradation	98556.5
ko03050	Proteasome	Genetic information processing	Folding, Sorting and Degradation	5910.38
ko03060	Protein export	Genetic information processing	Folding, Sorting and Degradation	80812.4
ko04120	Ubiquitin mediated proteolysis	Genetic information processing	Folding, Sorting and Degradation	6945.38
ko04122	Sulfur relay system	Genetic information processing	Folding, Sorting and Degradation	15075.4
ko04130	SNARE interactions in vesicular transport	Genetic information processing	Folding, Sorting and Degradation	281.75
ko04141	Protein processing in endoplasmic reticulum	Genetic information processing	Folding, Sorting and Degradation	27669.8
ko03030	DNA replication	Genetic information processing	Replication and Repair	115420
ko03410	Base excision repair	Genetic information processing	Replication and Repair	55154.8
ko03420	Nucleotide excision repair	Genetic information processing	Replication and Repair	91608.2
ko03430	Mismatch repair	Genetic information processing	Replication and Repair	139949
ko03440	Homologous recombination	Genetic information processing	Replication and Repair	161050
ko03450	Non-homologous end-joining	Genetic information processing	Replication and Repair	615.375
ko03020	RNA polymerase	Genetic information processing	Transcription	51257.5
ko03022	Basal transcription factors	Genetic information processing	Transcription	1156.88
ko03040	Spliceosome	Genetic information processing	Transcription	4884.12
ko00970	Aminoacyl-tRNA biosynthesis	Genetic information processing	Translation	203168
ko03008	Ribosome biogenesis in eukaryotes	Genetic information processing	Translation	13969.9
ko03010	Ribosome	Genetic information processing	Translation	149473
ko03013	RNA transport	Genetic information processing	Translation	16234.2
ko03015	mRNA surveillance pathway	Genetic information processing	Translation	7398
ko00250	Alanine, aspartate and glutamate metabolism	Metabolism	Amino Acid Metabolism	190827
ko00260	Glycine, serine and threonine metabolism	Metabolism	Amino Acid Metabolism	111218
ko00270	Cysteine and methionine metabolism	Metabolism	Amino Acid Metabolism	121938
ko00280	Valine, leucine and isoleucine degradation	Metabolism	Amino Acid Metabolism	26161.9
ko00290	Valine, leucine and isoleucine biosynthesis	Metabolism	Amino Acid Metabolism	101605
ko00300	Lysine biosynthesis	Metabolism	Amino Acid Metabolism	87483
ko00310	Lysine degradation	Metabolism	Amino Acid Metabolism	7514.5
ko00330	Arginine and proline metabolism	Metabolism	Amino Acid Metabolism	159123
ko00340	Histidine metabolism	Metabolism	Amino Acid Metabolism	62424.5
ko00350	Tyrosine metabolism	Metabolism	Amino Acid Metabolism	29333
ko00360	Phenylalanine metabolism	Metabolism	Amino Acid Metabolism	28756.6
ko00380	Tryptophan metabolism	Metabolism	Amino Acid Metabolism	8763.88
ko00400	Phenylalanine, tyrosine and tryptophan biosynthesis	Metabolism	Amino Acid Metabolism	98159.2
ko00311	Penicillin and cephalosporin biosynthesis	Metabolism	Biosynthesis of Other Secondary Metabolites	3314.25
ko00312	beta-Lactam resistance	Metabolism	Biosynthesis of Other Secondary Metabolites	3095.5
ko00401	Novobiocin biosynthesis	Metabolism	Biosynthesis of Other Secondary Metabolites	21661
ko00521	Streptomycin biosynthesis	Metabolism	Biosynthesis of Other Secondary Metabolites	34228.8
ko00524	Butirosin and neomycin biosynthesis	Metabolism	Biosynthesis of Other Secondary Metabolites	6913.88
ko00941	Flavonoid biosynthesis	Metabolism	Biosynthesis of Other Secondary Metabolites	397.5
ko00944	Flavone and flavonol biosynthesis	Metabolism	Biosynthesis of Other Secondary Metabolites	3091.75
ko00950	Isoquinoline alkaloid biosynthesis	Metabolism	Biosynthesis of Other Secondary Metabolites	12677.5
ko00010	Glycolysis / Gluconeogenesis	Metabolism	Carbohydrate Metabolism	107566
ko00020	Citrate cycle (TCA cycle)	Metabolism	Carbohydrate Metabolism	85585
ko00030	Pentose phosphate pathway	Metabolism	Carbohydrate Metabolism	67661.4
ko00040	Pentose and glucuronate interconversions	Metabolism	Carbohydrate Metabolism	69658.8
ko00051	Fructose and mannose metabolism	Metabolism	Carbohydrate Metabolism	77433.9
ko00052	Galactose metabolism	Metabolism	Carbohydrate Metabolism	87057
ko00053	Ascorbate and aldarate metabolism	Metabolism	Carbohydrate Metabolism	8968.38
ko00500	Starch and sucrose metabolism	Metabolism	Carbohydrate Metabolism	176735
ko00520	Amino sugar and nucleotide sugar metabolism	Metabolism	Carbohydrate Metabolism	152721
ko00562	Inositol phosphate metabolism	Metabolism	Carbohydrate Metabolism	11772.4
ko00620	Pyruvate metabolism	Metabolism	Carbohydrate Metabolism	102629
ko00630	Glyoxylate and dicarboxylate metabolism	Metabolism	Carbohydrate Metabolism	56341.9
ko00640	Propanoate metabolism	Metabolism	Carbohydrate Metabolism	46139.8
ko00650	Butanoate metabolism	Metabolism	Carbohydrate Metabolism	48731.2
ko00660	C5-Branched dibasic acid metabolism	Metabolism	Carbohydrate Metabolism	23272.4
ko00190	Oxidative phosphorylation	Metabolism	Energy Metabolism	118661
ko00680	Methane metabolism	Metabolism	Energy Metabolism	125175
ko00720	Carbon fixation pathways in prokaryotes	Metabolism	Energy Metabolism	131072
ko00910	Nitrogen metabolism	Metabolism	Energy Metabolism	117257
ko00920	Sulfur metabolism	Metabolism	Energy Metabolism	30201
ko00510	N-Glycan biosynthesis	Metabolism	Glycan Biosynthesis and Metabolism	5146.88
ko00511	Other glycan degradation	Metabolism	Glycan Biosynthesis and Metabolism	44031.6
ko00513	Various types of N-glycan biosynthesis	Metabolism	Glycan Biosynthesis and Metabolism	1200.25
ko00514	Other types of O-glycan biosynthesis	Metabolism	Glycan Biosynthesis and Metabolism	13.625
ko00531	Glycosaminoglycan degradation	Metabolism	Glycan Biosynthesis and Metabolism	9780.38
ko00540	Lipopolysaccharide biosynthesis	Metabolism	Glycan Biosynthesis and Metabolism	54512.4
ko00550	Peptidoglycan biosynthesis	Metabolism	Glycan Biosynthesis and Metabolism	116768
ko00563	Glycosylphosphatidylinositol(GPI)-anchor biosynthesis	Metabolism	Glycan Biosynthesis and Metabolism	111.625
ko00603	Glycosphingolipid biosynthesis - globo series	Metabolism	Glycan Biosynthesis and Metabolism	16893.4
ko00604	Glycosphingolipid biosynthesis - ganglio series	Metabolism	Glycan Biosynthesis and Metabolism	5301.12
ko00061	Fatty acid biosynthesis	Metabolism	Lipid Metabolism	49534.8
ko00062	Fatty acid elongation in mitochondria	Metabolism	Lipid Metabolism	121.75
ko00071	Fatty acid metabolism	Metabolism	Lipid Metabolism	20828.8
ko00072	Synthesis and degradation of ketone bodies	Metabolism	Lipid Metabolism	1525.25
ko00100	Steroid biosynthesis	Metabolism	Lipid Metabolism	1383.75
ko00120	Primary bile acid biosynthesis	Metabolism	Lipid Metabolism	536.875
ko00121	Secondary bile acid biosynthesis	Metabolism	Lipid Metabolism	536.875
ko00140	Steroid hormone biosynthesis	Metabolism	Lipid Metabolism	622
ko00561	Glycerolipid metabolism	Metabolism	Lipid Metabolism	31322
ko00564	Glycerophospholipid metabolism	Metabolism	Lipid Metabolism	44450.2
ko00565	Ether lipid metabolism	Metabolism	Lipid Metabolism	1387.75
ko00590	Arachidonic acid metabolism	Metabolism	Lipid Metabolism	6964.88
ko00591	Linoleic acid metabolism	Metabolism	Lipid Metabolism	849.375
ko00592	alpha-Linolenic acid metabolism	Metabolism	Lipid Metabolism	218.625
ko00600	Sphingolipid metabolism	Metabolism	Lipid Metabolism	41424.8
ko01040	Biosynthesis of unsaturated fatty acids	Metabolism	Lipid Metabolism	11344.2
ko00130	Ubiquinone and other terpenoid-quinone biosynthesis	Metabolism	Metabolism of Cofactors and Vitamins	21424.6
ko00670	One carbon pool by folate	Metabolism	Metabolism of Cofactors and Vitamins	72698.2
ko00730	Thiamine metabolism	Metabolism	Metabolism of Cofactors and Vitamins	37860.8
ko00740	Riboflavin metabolism	Metabolism	Metabolism of Cofactors and Vitamins	26605.2
ko00750	Vitamin B6 metabolism	Metabolism	Metabolism of Cofactors and Vitamins	28573.9
ko00760	Nicotinate and nicotinamide metabolism	Metabolism	Metabolism of Cofactors and Vitamins	56118.4
ko00770	Pantothenate and CoA biosynthesis	Metabolism	Metabolism of Cofactors and Vitamins	62373.8
ko00780	Biotin metabolism	Metabolism	Metabolism of Cofactors and Vitamins	10756
ko00785	Lipoic acid metabolism	Metabolism	Metabolism of Cofactors and Vitamins	2518.12
ko00790	Folate biosynthesis	Metabolism	Metabolism of Cofactors and Vitamins	26153.1
ko00830	Retinol metabolism	Metabolism	Metabolism of Cofactors and Vitamins	182.75
ko00860	Porphyrin and chlorophyll metabolism	Metabolism	Metabolism of Cofactors and Vitamins	65191.5
ko00410	beta-Alanine metabolism	Metabolism	Metabolism of Other Amino Acids	19111.4
ko00430	Taurine and hypotaurine metabolism	Metabolism	Metabolism of Other Amino Acids	14186.2
ko00440	Phosphonate and phosphinate metabolism	Metabolism	Metabolism of Other Amino Acids	2959.12
ko00450	Selenocompound metabolism	Metabolism	Metabolism of Other Amino Acids	49762.4
ko00460	Cyanoamino acid metabolism	Metabolism	Metabolism of Other Amino Acids	54467.6
ko00471	D-Glutamine and D-glutamate metabolism	Metabolism	Metabolism of Other Amino Acids	23888.8
ko00472	D-Arginine and D-ornithine metabolism	Metabolism	Metabolism of Other Amino Acids	187.125
ko00473	D-Alanine metabolism	Metabolism	Metabolism of Other Amino Acids	16403.1
ko00480	Glutathione metabolism	Metabolism	Metabolism of Other Amino Acids	33871.8
ko00253	Tetracycline biosynthesis	Metabolism	Metabolism of Terpenoids and Polyketides	5131.5
ko00281	Geraniol degradation	Metabolism	Metabolism of Terpenoids and Polyketides	664.75
ko00523	Polyketide sugar unit biosynthesis	Metabolism	Metabolism of Terpenoids and Polyketides	19841.8
ko00900	Terpenoid backbone biosynthesis	Metabolism	Metabolism of Terpenoids and Polyketides	58049.2
ko00903	Limonene and pinene degradation	Metabolism	Metabolism of Terpenoids and Polyketides	1192.5
ko00906	Carotenoid biosynthesis	Metabolism	Metabolism of Terpenoids and Polyketides	235.5
ko00908	Zeatin biosynthesis	Metabolism	Metabolism of Terpenoids and Polyketides	7882.25
ko01051	Biosynthesis of ansamycins	Metabolism	Metabolism of Terpenoids and Polyketides	12986.8
ko01053	Biosynthesis of siderophore group nonribosomal peptides	Metabolism	Metabolism of Terpenoids and Polyketides	2990.38
ko01055	Biosynthesis of vancomycin group antibiotics	Metabolism	Metabolism of Terpenoids and Polyketides	6465.75
ko00230	Purine metabolism	Metabolism	Nucleotide Metabolism	343517
ko00240	Pyrimidine metabolism	Metabolism	Nucleotide Metabolism	292286
ko00361	Chlorocyclohexane and chlorobenzene degradation	Metabolism	Xenobiotics Biodegradation and Metabolism	233.25
ko00362	Benzoate degradation	Metabolism	Xenobiotics Biodegradation and Metabolism	6703.75
ko00363	Bisphenol degradation	Metabolism	Xenobiotics Biodegradation and Metabolism	1005.38
ko00621	Dioxin degradation	Metabolism	Xenobiotics Biodegradation and Metabolism	1536.88
ko00622	Xylene degradation	Metabolism	Xenobiotics Biodegradation and Metabolism	1434.62
ko00623	Toluene degradation	Metabolism	Xenobiotics Biodegradation and Metabolism	15903.2
ko00624	Polycyclic aromatic hydrocarbon degradation	Metabolism	Xenobiotics Biodegradation and Metabolism	7910.88
ko00625	Chloroalkane and chloroalkene degradation	Metabolism	Xenobiotics Biodegradation and Metabolism	5354.88
ko00626	Naphthalene degradation	Metabolism	Xenobiotics Biodegradation and Metabolism	2029.62
ko00627	Aminobenzoate degradation	Metabolism	Xenobiotics Biodegradation and Metabolism	7833.88
ko00633	Nitrotoluene degradation	Metabolism	Xenobiotics Biodegradation and Metabolism	3563
ko00642	Ethylbenzene degradation	Metabolism	Xenobiotics Biodegradation and Metabolism	314.5
ko00643	Styrene degradation	Metabolism	Xenobiotics Biodegradation and Metabolism	84.375
ko00791	Atrazine degradation	Metabolism	Xenobiotics Biodegradation and Metabolism	1219.38
ko00930	Caprolactam degradation	Metabolism	Xenobiotics Biodegradation and Metabolism	622
ko00980	Metabolism of xenobiotics by cytochrome P450	Metabolism	Xenobiotics Biodegradation and Metabolism	138.625
ko00982	Drug metabolism - cytochrome P450	Metabolism	Xenobiotics Biodegradation and Metabolism	138.625
ko00983	Drug metabolism - other enzymes	Metabolism	Xenobiotics Biodegradation and Metabolism	58359
