# Supplementary material for: Multi-omics reveals that the rumen microbiome and its metabolome together with the host metabolome contribute to individualized dairy cow performance
Source: Microbiome. 2020 May 12;8:64. doi: 10.1186/s40168-020-00819-8 (PMC7218573; doi:10.1186/s40168-020-00819-8)
Supplement: Supplementary file 16 — Additional file 15: Table S7. Phenotype (MPY)-associated metabolites in serum. [file 40168_2020_819_MOESM15_ESM.xlsx]

## Sheet: 工作表1
Table S7. Phenotype (MPY)-associated metabolites in serum
Metabolites	correlation coefficient (R)			P value
	Milk yield	Protein content	Milk protein yield	Milk yield	Protein content	Milk protein yield
salicin	0.76765	0.84032	0.80588	0.00051688	4.6015e-05	0.00016385
nicotinamide	0.76968	0.75405	0.805	0.00048886	0.00073987	0.00016869
L-Allothreonine	0.71471	0.64606	0.76176	0.0018627	0.0068555	0.00060534
cytidine-monophosphate degr prod	0.75	0.76085	0.76176	0.00081976	0.00062009	0.00060534
oxoproline	0.6961	0.80118	0.72112	0.0027429	0.00019117	0.0016191
asparagine	0.60882	0.65342	0.70294	0.012315	0.006052	0.002387
serine	0.67647	0.64901	0.7	0.0040083	0.0065245	0.0025351
3-hydroxyphenylacetic acid	-0.67059	-0.67255	-0.69118	0.0044672	0.0043094	0.0030247
sarcosine	-0.62647	-0.71229	-0.67941	0.009414	0.001962	0.0037934
D-(glycerol-phosphate)	0.60294	0.59455	0.67059	0.013424	0.015139	0.0044672
trans-4-hydroxy-L-proline	0.69412	0.40029	0.65294	0.0028537	0.12445	0.006102
beta-Glycerophosphoric acid	0.62647	0.47976	0.65	0.009414	0.060024	0.0064157
piceatannol	-0.60294	-0.60191	-0.62647	0.013424	0.013626	0.009414
resveratrol	-0.60294	-0.60191	-0.62647	0.013424	0.013626	0.009414
1-Hydroxyanthraquinone	-0.60294	-0.60191	-0.62647	0.013424	0.013626	0.009414
benzoic acid	-0.61471	-0.42678	-0.62353	0.011279	0.099223	0.0098557
Glucoheptonic acid	0.5	0.5872	0.62059	0.04858	0.016779	0.010314
phthalic acid	-0.60588	-0.65489	-0.6	0.01286	0.0059007	0.014007
creatine degr	0.50588	0.5401	0.57353	0.045582	0.030796	0.020191
sulfuric acid	0.50184	0.39764	0.56954	0.047627	0.12719	0.021282
Aminomalonic acid	0.50037	0.47128	0.56512	0.048388	0.065368	0.022542
oxalic acid	-0.53716	-0.53461	-0.56365	0.0319	0.032881	0.022974
3-hydroxybutyric acid	-0.46176	-0.46799	-0.55882	0.071768	0.067531	0.024437
N-Methyl-DL-alanine	0.45294	0.40029	0.54118	0.078099	0.12445	0.0304
glycolic acid	-0.50294	-0.43709	-0.54118	0.047063	0.090471	0.0304
Allantoic acid	0.54706	0.39735	0.53824	0.028301	0.1275	0.031493
4-aminobutyric acid	0.48824	0.40618	0.53235	0.055015	0.11849	0.033769
5-Methoxytryptamine	0.56365	0.31959	0.53127	0.022974	0.22758	0.034199
N-ethylmaleamic acid	0.55482	0.48454	0.52244	0.025703	0.057163	0.037881
3,4-Dihydroxymandelic acid	-0.5	-0.4518	-0.51765	0.04858	0.078944	0.040002
4-Hydroxybenzoic acid	-0.50294	-0.36056	-0.51765	0.047063	0.17009	0.040002
alpha-ketoisocaproic acid	-0.56512	-0.42268	-0.51361	0.022542	0.10287	0.041854
tryptophan	0.42678	0.46686	0.50773	0.099223	0.068285	0.044671
lauric acid	-0.47353	-0.59603	-0.5	0.063919	0.014826	0.04858
methionine	0.39441	0.52872	0.4989	0.1306	0.035235	0.049159
